# Supplementary material for: Inter‐ and intraspecific variation in mycotoxin tolerance: A study of four Drosophila species
Source: Ecol Evol. 2022 Jul 24;12(7):e9126. doi: 10.1002/ece3.9126 (PMC9309036; doi:10.1002/ece3.9126)
Supplement: Supplementary file 1 — Appendix S1 [file ECE3-12-e9126-s001.zip]

Archive with 2 entries (2 files):
- ECE3_9126_Supplement.pdf
- ECE3_9126_Table_S10_fal_IGV_FS_estimates.csv
