# Supplementary material for: Inter‐ and intraspecific variation in mycotoxin tolerance: A study of four Drosophila species
Source: Ecol Evol. 2022 Jul 24;12(7):e9126. doi: 10.1002/ece3.9126 (PMC9309036; doi:10.1002/ece3.9126)
Supplement: Supplementary file 1 — Appendix S1 [file ECE3-12-e9126-s001.zip › ECE3_9126_Table_S10_fal_IGV_FS_estimates.csv]

	Location	Isofemale_line	contrast	estimate	SE	df	asymp.LCL	asymp.UCL	z.ratio	p.value
1	E	F_E1#32	Control - Mycotoxin	0.662187014667738	0.674015537051643	Inf	-1.72638866043623	3.05076268977171	0.982450668072657	0.999988153341439
2	E	F_E10#18	Control - Mycotoxin	-0.166405588134604	0.57107693947307	Inf	-2.1901875504986	1.85737637422939	-0.291389087236032	1
3	E	F_E10#19	Control - Mycotoxin	-0.993569080005559	0.863001463533451	Inf	-4.05187291732079	2.06473475730967	-1.15129477989239	0.999865362435871
4	E	F_E14#14	Control - Mycotoxin	-0.878200837132513	0.557094801639339	Inf	-2.85243291157895	1.09603123731393	-1.57639388224099	0.991140421049929
5	E	F_E14#28	Control - Mycotoxin	0.311822688091128	0.793980658091868	Inf	-2.50188527881583	3.12553065499808	0.392733355546109	0.999999999998808
6	E	F_E14#3	Control - Mycotoxin	-1.02334190956407	0.524077084194624	Inf	-2.88056582559196	0.833882006463821	-1.95265532576509	0.921044774357653
7	E	F_E19#102	Control - Mycotoxin	0.64978380880603	0.516436653244008	Inf	-1.18036395465157	2.47993157226364	1.25820621895134	0.999516286269586
8	E	F_E20#110	Control - Mycotoxin	1.85557575584052	0.533585241675989	Inf	-0.0353431604159884	3.74649467209702	3.47756199180503	0.0618575601228772
9	E	F_E4#7	Control - Mycotoxin	0.95577018586475	0.725230610076567	Inf	-1.61430142056615	3.52584179229565	1.31788450816195	0.999082561524639
10	E	F_E9#8	Control - Mycotoxin	0.458966158452539	0.683209129176218	Inf	-1.96218976044172	2.8801220773468	0.671779897036708	0.999999979656031
11	G	F_G1#1	Control - Mycotoxin	0.556025101494729	0.615601358260007	Inf	-1.62554245751564	2.7375926605051	0.903222668426741	0.999996934542027
12	G	F_G1#16	Control - Mycotoxin	0.148668474694241	0.54191816793926	Inf	-1.77178065842039	2.06911760780888	0.274337498703133	1
13	G	F_G1#17	Control - Mycotoxin	0.952424611981035	0.643663926374903	Inf	-1.32859105155434	3.23344027551641	1.47969238752444	0.995861115164094
14	G	F_G1#18	Control - Mycotoxin	0.315164859252222	0.560883536764405	Inf	-1.6724937314415	2.30282344994594	0.561907844666521	0.999999999139409
15	G	F_G1#44	Control - Mycotoxin	0.854521246261399	0.505121376937222	Inf	-0.935527450842786	2.64456994336558	1.69171467547611	0.98046550754616
16	G	F_G1#47	Control - Mycotoxin	0.186634582695428	0.610557634281589	Inf	-1.97705903165858	2.35032819704944	0.30567889453226	1
17	G	F_G1#5	Control - Mycotoxin	-1.91747307854443	0.569646540060256	Inf	-3.936185992711	0.101239835622133	-3.36607517767352	0.0871225175824113
18	G	F_G1#61	Control - Mycotoxin	1.71551042252035	1.11391160968591	Inf	-2.23196857291979	5.66298941796049	1.54007769342136	0.993268450646887
19	G	F_G1#64	Control - Mycotoxin	0.531729973621929	0.520037574099734	Inf	-1.31117873003831	2.37463867728217	1.02248375906767	0.999977804465687
20	G	F_G1#9	Control - Mycotoxin	0.194000152175068	0.445744610688769	Inf	-1.38562921224165	1.77362951659179	0.435227140212189	0.999999999991679
